# Supplementary material for: An Aptamer Sensor Based on Alendronic Acid-Modified Upconversion Nanoparticles Combined with Magnetic Separation for Rapid and Sensitive Detection of Thiamethoxam
Source: Foods. 2025 Jan 9;14(2):182. doi: 10.3390/foods14020182 (PMC11765007; doi:10.3390/foods14020182)
Supplement: Supplementary file 1 [file foods-14-00182-s001.zip]

Archive with 1 entries (1 files):
- foods-3390966-supplementary.pdf
